# Supplementary material for: Screening Candidate Genes for Body Size Traits in Dongfeng Sika Deer Bucks Based on Genome-Wide Association Analysis
Source: Biology (Basel). 2026 Jan 26;15(3):227. doi: 10.3390/biology15030227 (PMC12897076; doi:10.3390/biology15030227)
Supplement: Supplementary file 1 [file biology-15-00227-s001.zip › Table S1.xlsx]

## Sheet: Sheet1
Chr	Location	REF	ALT	MAF	Genotype	Sample size	Ho	He	PIC	Ne	HWE
Chr02	7874220	C	T	0.0559846	CC	234	0.8976	0.1024	0.0972	1.114	P＞0.05
					CT	22
					TT	3
					none	5
Chr02	7872453	G	A	0.08	GG	211	0.8528	0.1472	0.1364	1.1726	P＞0.05
					GA	38
					AA	1
					none	4
Chr02	7874220	T	C	0.0795455	TT	223	0.8536	0.1464	0.1357	1.1715	P＞0.05
					TC	40
					CC	1
Chr02	7880458	G	C	0.0744275	GG	224	0.8622	0.1378	0.1283	1.1598	P＞0.05
					GC	37
					CC	1
					none	2
Chr02	7881356	G	A	0.0814394	GG	222	0.8477	0.1523	0.1407	1.1797	P＞0.05
					GA	42
					AA	1
Chr02	7891897	C	T	0.0893536	CC	218	0.8366	0.1634	0.15	1.1953	P＞0.05
					CT	43
					TT	2
					none	1
Chr02	7936994	G	A	0.0530303	GG	236	0.8995	0.1005	0.0955	1.1118	P＞0.05
					GA	28
Chr02	7974662	G	A	0.0700758	GG	230	0.8697	0.1303	0.1218	1.1499	P＞0.05
					GA	31
					AA	3
Chr02	8208619	T	A	0.14313	TT	200	0.7547	0.2453	0.2153	1.3251	P＞0.05
					TA	49
					AA	13
					none	2
Chr02	8208639	C	T	0.0893536	CC	223	0.8373	0.1627	0.1495	1.1944	P＞0.05
					CT	33
					TT	7
					none	1
Chr02	8523583	C	T	0.0935115	CC	219	0.83047	0.16953	0.15516	1.2041	P＞0.05
					CT	37
					TT	6
					none	2
Chr02	8523588	C	A	0.0935115	CC	219	0.83047	0.16953	0.15516	1.2041	P＞0.05
					CA	37
					AA	6
					none	2
Chr02	8523628	A	T	0.0988593	AA	218	0.82182	0.17818	0.16231	1.2168	P＞0.05
					AT	38
					TT	7
					none	1
Chr02	105720081	A	C	0.120229	AA	203	0.788456	0.211544	0.18916	1.2683	P＞0.05
					AC	55
					CC	4
					none	2
Chr02	10572703	A	G	0.0984848	AA	214	0.822438	0.177562	0.16179	1.2159	P＞0.05
					AG	48
					GG	2
Chr02	116388824	A	G	0.219466	AA	168	0.657387	0.342613	0.28394	1.5212	P＞0.05
					AG	73
					GG	21
					none	2
Chr02	126597729	G	A	0.161538	GG	187	0.729105	0.270895	0.2342	1.3715	P＞0.05
					GA	62
					AA	11
					none	4
Note: none in the table indicates that no base was detected
