# Supplementary material for: Screening Candidate Genes for Body Size Traits in Dongfeng Sika Deer Bucks Based on Genome-Wide Association Analysis
Source: Biology (Basel). 2026 Jan 26;15(3):227. doi: 10.3390/biology15030227 (PMC12897076; doi:10.3390/biology15030227)
Supplement: Supplementary file 1 [file biology-15-00227-s001.zip › Table S2.xlsx]

## Sheet: body height（HT）
sigIndex(Signal	chr	start	end	length_Signal	num_snp	peakPOS	ref	alt	maf	peak_value	peak_Effect	transcript_ID	Annotation	gene_start	gene_end	gene_length
1	Chr25	51339020	51379020	40001	1	51359020	G	C	0.172414	5.69724926864765	intergenic(Cni.M_Chr25G06740(dist=234363),Cni.M_Chr25G06750(dist=431408))
2	Chr29	37699498	37739498	40001	1	37719498	A	G	0.214844	5.68982390151637	intergenic(Cni.M_Chr29G02270(dist=90809),Cni.M_Chr29G02280(dist=5211))	Cni.M_Chr29G02280	PREDICTED: E3 ubiquitin-protein ligase Topors-like [Bos taurus]	37724709	37726901	2193

## Sheet: body length（BL）
sigIndex(Signal	chr	start	end	length_Signal	num_snp	peakPOS	ref	alt	maf	peak_value	peak_Effect	transcript_ID	Annotation	gene_start	gene_end	gene_length
1	Chr25	15253955	15331812	77858	5	15274058	G	C	0.0568182	6.39599666095872	intergenic(Cni.M_Chr25G01500(dist=40483),Cni.M_Chr25G01510(dist=71261))
2	Chr27	11983186	12023186	40001	1	12003186	G	T	0.309339	5.01612944020357	intergenic(Cni.M_Chr27G01200(dist=14671),Cni.M_Chr27G01210(dist=8646))	Cni.M_Chr27G01190	PREDICTED: D(1B) dopamine receptor [Pantholops hodgsonii]	11987100	11987801	702
This table shows only the single nucleotide polymorphism (SNP) sites located in Table 2 of the text

## Sheet: breast circumference（WS）
sigIndex(Signal	chr	start	end	length_Signal	num_snp	peakPOS	ref	alt	maf	peak_value	peak_Effect	transcript_ID	Annotation	gene_start	gene_end	gene_length
1	Chr06	105278383	105318383	40001	1	105298383	G	A	0.314885	13.8813834824399	intergenic(NONE(dist=NONE),NONE(dist=NONE))
2	Chr08	98433310	98487196	53887	7	98463587	G	A	0.320076	15.2073814158914	intergenic(NONE(dist=NONE),NONE(dist=NONE))
3	Chr10	2556269	2596269	40001	1	2576269	C	T	0.329545	18.294655271825	intergenic(NONE(dist=NONE),NONE(dist=NONE))
4	Chr13	6780873	6820873	40001	1	6800873	G	A	0.320076	15.5170177135159	intergenic(NONE(dist=NONE),NONE(dist=NONE))
5	Chr14	2043506	2083506	40001	1	2063506	A	G	0.314394	19.5634307700819	intergenic(NONE(dist=NONE),NONE(dist=NONE))
6	Chr20	65279752	65319752	40001	1	65299752	A	C	0.290875	13.0168	intergenic(NONE(dist=NONE),NONE(dist=NONE))
7	Chr24	52527833	52567833	40001	1	52547833	G	T	0.282197	7.01589602625845	intergenic(Cni.M_Chr24G02180(dist=521585),NONE(dist=NONE))
8	Chr24	53473952	53513952	40001	1	53493952	G	A	0.289773	6.86781077694207	intergenic(Cni.M_Chr24G02180(dist=1467704),NONE(dist=NONE))
9	Chr24	55846401	55894319	47919	2	55874319	G	C	0.320076	20.7388016257521	intergenic(NONE(dist=NONE),NONE(dist=NONE))
10	Chr28	832575	872575	40001	1	852575	T	C	0.328125	8.0303952665176	intergenic(NONE(dist=NONE),NONE(dist=NONE))
13	Chr29	696609	736609	40001	1	716609	T	C	0.304924	11.0534598532878	intergenic(NONE(dist=NONE),NONE(dist=NONE))
14	Chr33	149875086	149915086	40001	1	149895086	T	C	0.341176	7.25895718544029	intergenic(NONE(dist=NONE),NONE(dist=NONE))
This table shows only the single nucleotide polymorphism (SNP) sites located in Table 2 of the text

## Sheet: chest depth（CC）
sigIndex(Signal	chr	start	end	length_Signal	num_snp	peakPOS	ref	alt	maf	peak_value	peak_Effect	transcript_ID	Annotation	gene_start	gene_end	gene_length
1	Chr05	18057335	18332287	274953	49	18303189	T	C	0.140316	7.05339723184948	intergenic(Cni.M_Chr05G03830(dist=6921),Cni.M_Chr05G03840(dist=4472))	Cni.M_Chr05G03830	complement C3-like protein [Camelus ferus]	18244931	18296268	51338
2	Chr20	9734766	9774766	40001	1	9754766	T	C	0.330508	7.12354469067244	intronic(Cni.M_Chr20G01890)	Cni.M_Chr20G01890	PREDICTED: SUN domain-containing protein 2 [Bos mutus]	9735729	9789820	54092
This table shows only the single nucleotide polymorphism (SNP) sites located in Table 2 of the text

## Sheet: head length（HL）
sigIndex(Signal	chr	start	end	length_Signal	num_snp	peakPOS	ref	alt	maf	peak_value	peak_Effect	transcript_ID	Annotation	gene_start	gene_end	gene_length
1	Chr10	2556269	2596269	40001	1	2576269	C	T	0.329545	10.9455451432305	intergenic(NONE(dist=NONE),NONE(dist=NONE))
2	Chr14	2043506	2083506	40001	1	2063506	A	G	0.314394	13.6810103930477	intergenic(NONE(dist=NONE),NONE(dist=NONE))
3	Chr23	48986696	49027055	40360	2	49007055	G	A	0.190945	7.21215945391371	intergenic(Cni.M_Chr23G04690(dist=68501),Cni.M_Chr23G04700(dist=415391))
4	Chr24	55854319	55894319	40001	1	55874319	G	C	0.320076	12.2894814576378	intergenic(NONE(dist=NONE),NONE(dist=NONE))
5	Chr26	31490224	31542883	52660	6	31522038	G	A	0.108365	7.4628643547552	intergenic(Cni.M_Chr26G00980(dist=1061361),Cni.M_Chr26G00990(dist=54254))
6	Chr28	3369441	3409441	40001	1	3389441	G	T	0.354167	5.8048315179781	intergenic(NONE(dist=NONE),NONE(dist=NONE))
7	Chr32	11086917	11126917	40001	1	11106917	T	C	0.180608	5.04476924471596	intergenic(Cni.M_Chr32G00550(dist=367680),Cni.M_Chr32G00560(dist=27455))
8	Chr33	149875086	149915086	40001	1	149895086	T	C	0.341176	9.03612687992952	intergenic(NONE(dist=NONE),NONE(dist=NONE))
This table shows only the single nucleotide polymorphism (SNP) sites located in Table 2 of the text

## Sheet: frontal width（FW）
sigIndex(Signal	chr	start	end	length_Signal	num_snp	peakPOS	ref	alt	maf	peak_value	peak_Effect	transcript_ID	Annotation	gene_start	gene_end	gene_length
1	Chr30	1815247	1855424	40178	2	1835247	C	T	0.420152	6.04460134650039	intergenic(Cni.M_Chr30G00080(dist=2648),Cni.M_Chr30G00090(dist=3734))	Cni.M_Chr30G00080	no	1818314	1832599	14286
This table shows only the single nucleotide polymorphism (SNP) sites located in Table 2 of the text

## Sheet: pipe circumference（PC）
sigIndex(Signal	chr	start	end	length_Signal	num_snp	peakPOS	ref	alt	maf	peak_value	peak_Effect	transcript_ID	Annotation	gene_start	gene_end	gene_length
1	Chr24	41966106	42008550	42445	2	41986106	G	C	0.0727969	6.30673229207836	intergenic(Cni.M_Chr24G01370(dist=270274),Cni.M_Chr24G01380(dist=342425))
2	Chr26	22856437	22953915	97479	23	22876437	C	T	0.285714	6.8365583330656	intronic(Cni.M_Chr26G00580)	Cni.M_Chr26G00580	PREDICTED: PH-interacting protein isoform X6 [Ovis aries musimon]	22824235	22945150	120916
This table shows only the single nucleotide polymorphism (SNP) sites located in Table 2 of the text

## Sheet: tail length（WC）
sigIndex(Signal	chr	start	end	length_Signal	num_snp	peakPOS	ref	alt	maf	peak_value	peak_Effect	transcript_ID	Annotation	gene_start	gene_end	gene_length
1	Chr01	31702073	31853836	151764	126	31765591	T	A	0.331349	7.25607949604841	intergenic(Cni.M_Chr01G04930(dist=23353),Cni.M_Chr01G04940(dist=99109))	Cni.M_Chr01G04910	spermine oxidase [Bos taurus]	31691089	31703751	12663
2	Chr11	80689976	80762245	72270	46	80720780	G	A	0.414449	7.7126491405191	intergenic(Cni.M_Chr11G07440(dist=311059),Cni.M_Chr11G07450(dist=122466))
This table shows only the single nucleotide polymorphism (SNP) sites located in Table 2 of the text

## Sheet: antennal shank distance（JB）
sigIndex(Signal	chr	start	end	length_Signal	num_snp	peakPOS	ref	alt	maf	peak_value	peak_Effect	transcript_ID	Annotation	gene_start	gene_end	gene_length
1	Chr03	70123914	70167145	43232	3	70147010	A	G	0.150763	7.27182094503372	intronic(Cni.M_Chr03G07700)	Cni.M_Chr03G07700	PREDICTED: adenylate kinase isoenzyme 5 isoform X1 [Bison bison bison]	70012254	70255034	242781
2	Chr20	56234864	56274868	40005	3	56254864	A	G	0.127907	7.1945506621458	intronic(Cni.M_Chr20G06850)	Cni.M_Chr20G06850	PREDICTED: ankyrin repeat and sterile alpha motif domain-containing protein 1B isoform X18 [Ovis aries musimon]	56230089	56324878	94790
3	Chr23	49399728	49441440	41713	7	49421429	A	G	0.458498	7.41045373176035	intergenic(Cni.M_Chr23G04690(dist=482875),Cni.M_Chr23G04700(dist=1017))	Cni.M_Chr23G04700	PREDICTED: KRR1 small subunit processome component homolog [Ovis aries]	49422446	49434678	12233
This table shows only the single nucleotide polymorphism (SNP) sites located in Table 2 of the text
